# Supplementary material for: Towards New Diagnostic Approaches in Disorders of Consciousness: A Proof of Concept Study on the Promising Use of Imagery Visuomotor Task
Source: Brain Sci. 2020 Oct 17;10(10):746. doi: 10.3390/brainsci10100746 (PMC7603054; doi:10.3390/brainsci10100746)
Supplement: Supplementary file 1 [file brainsci-10-00746-s001.zip]

Archive with 1 entries (1 files):
- brainsci-940082-supplementary.mp4
